# Supplementary material for: Identification of crucial genes involved in pathogenesis of regional weakening of the aortic wall
Source: Hereditas. 2021 Dec 2;158:35. doi: 10.1186/s41065-021-00200-1 (PMC8638115; doi:10.1186/s41065-021-00200-1)
Supplement: Supplementary file 1 — Additional file 1. [file 41065_2021_200_MOESM1_ESM.xlsx]

## Sheet: up degs bp
Category	Term	Count	%	PValue	Genes	List Total	Pop Hits	Pop Total	Fold Enrichment	Bonferroni	Benjamini	FDR
GOTERM_BP_DIRECT	GO:0006955~immune response	13	20.9677	1.3455e-08	CR2, XBP1, HLA-DRB5, CXCL13, LAX1, CXCL5, JCHAIN, C3, RGS1, TLR10, CD36, IL7R, HLA-DQB1	58	421	16792	8.93996	8.35555e-06	8.35558e-06	8.34213e-06
GOTERM_BP_DIRECT	GO:0006915~apoptotic process	10	16.129	0.00011339	GREM1, COMP, DCC, STK17B, TP53INP1, RASSF6, EAF2, MZB1, PIM2, S100A8	58	567	16792	5.10612	0.0679969	0.0297895	0.0297415
GOTERM_BP_DIRECT	GO:0002250~adaptive immune response	6	9.67742	0.000143911	CD79A, TNFRSF17, SLAMF7, PRDM1, LAX1, JCHAIN	58	148	16792	11.7372	0.0854974	0.0297895	0.0297415
GOTERM_BP_DIRECT	GO:0007165~signal transduction	12	19.3548	0.00159319	GREM1, C3, RGS1, OR5I1, PDPN, RASSF6, TNFRSF17, CD38, ATM, CD69, IL7R, CXCL5	58	1161	16792	2.99243	0.628482	0.247342	0.246944
GOTERM_BP_DIRECT	GO:0045087~innate immune response	7	11.2903	0.00327914	IGLL5, CR2, SAA1, TLR10, PRDM1, S100A8, JCHAIN	58	430	16792	4.71307	0.869931	0.400039	0.399395
GOTERM_BP_DIRECT	GO:0042113~B cell activation	3	4.83871	0.00433362	CD79A, BANK1, LAX1	58	29	16792	29.9501	0.932594	0.400039	0.399395
GOTERM_BP_DIRECT	GO:0007155~cell adhesion	7	11.2903	0.0045093	COMP, IBSP, ADAM12, CYP1B1, COL6A3, SLAMF7, CD36	58	459	16792	4.4153	0.93959	0.400039	0.399395
GOTERM_BP_DIRECT	GO:0042100~B cell proliferation	3	4.83871	0.00525989	CD79A, CR2, IL7R	58	32	16792	27.1422	0.962184	0.408299	0.407642
GOTERM_BP_DIRECT	GO:0045766~positive regulation of angiogenesis	4	6.45161	0.00699871	GREM1, C3, XBP1, CYP1B1	58	115	16792	10.0702	0.987241	0.420691	0.420014
GOTERM_BP_DIRECT	GO:0030199~collagen fibril organization	3	4.83871	0.00773959	GREM1, COL11A1, CYP1B1	58	39	16792	22.2706	0.991973	0.420691	0.420014
GOTERM_BP_DIRECT	GO:0006953~acute-phase response	3	4.83871	0.00773959	CD163, SAA1, SAA2	58	39	16792	22.2706	0.991973	0.420691	0.420014
GOTERM_BP_DIRECT	GO:0010508~positive regulation of autophagy	3	4.83871	0.0081293	XBP1, TP53INP1, PIM2	58	40	16792	21.7138	0.993711	0.420691	0.420014
GOTERM_BP_DIRECT	GO:0006954~inflammatory response	6	9.67742	0.00913848	C3, SDC1, TLR10, CXCL13, CXCL5, S100A8	58	379	16792	4.58339	0.996658	0.436538	0.435835
GOTERM_BP_DIRECT	GO:0007204~positive regulation of cytosolic calcium ion concentration	4	6.45161	0.0106226	SAA1, CD38, CD36, CXCL13	58	134	16792	8.64231	0.998682	0.471187	0.470429
GOTERM_BP_DIRECT	GO:0010506~regulation of autophagy	3	4.83871	0.0124938	XBP1, TP53INP1, ATM	58	50	16792	17.371	0.999593	0.517243	0.51641
GOTERM_BP_DIRECT	GO:0050853~B cell receptor signaling pathway	3	4.83871	0.0144692	IGLL5, CD79A, CD38	58	54	16792	16.0843	0.999883	0.557765	0.556866
GOTERM_BP_DIRECT	GO:0071447~cellular response to hydroperoxide	2	3.22581	0.0168595	TP53INP1, CD36	58	5	16792	115.807	0.999974	0.557765	0.556866
GOTERM_BP_DIRECT	GO:0002381~immunoglobulin production involved in immunoglobulin mediated immune response	2	3.22581	0.0168595	HLA-DRB5, HLA-DQB1	58	5	16792	115.807	0.999974	0.557765	0.556866
GOTERM_BP_DIRECT	GO:0032496~response to lipopolysaccharide	4	6.45161	0.0182113	MGST1, CXCL13, CXCL5, S100A8	58	164	16792	7.0614	0.999989	0.557765	0.556866
GOTERM_BP_DIRECT	GO:0000902~cell morphogenesis	3	4.83871	0.0187931	GREM1, PDPN, IL7R	58	62	16792	14.0089	0.999992	0.557765	0.556866
GOTERM_BP_DIRECT	GO:0043066~negative regulation of apoptotic process	6	9.67742	0.0188616	GREM1, COMP, XBP1, CD38, PIM2, TXNDC5	58	455	16792	3.81781	0.999993	0.557765	0.556866
GOTERM_BP_DIRECT	GO:0030574~collagen catabolic process	3	4.83871	0.0199492	MMP12, COL11A1, COL6A3	58	64	16792	13.5711	0.999996	0.563111	0.562204
GOTERM_BP_DIRECT	GO:0002455~humoral immune response mediated by circulating immunoglobulin	2	3.22581	0.0235249	HLA-DRB5, HLA-DQB1	58	7	16792	82.7192	1	0.633576	0.632556
GOTERM_BP_DIRECT	GO:0006898~receptor-mediated endocytosis	4	6.45161	0.0252762	CD163, SAA1, CD36, JCHAIN	58	186	16792	6.22618	1	0.633576	0.632556
GOTERM_BP_DIRECT	GO:0050729~positive regulation of inflammatory response	3	4.83871	0.0255063	FABP4, TLR10, S100A8	58	73	16792	11.898	1	0.633576	0.632556
GOTERM_BP_DIRECT	GO:0060100~positive regulation of phagocytosis, engulfment	2	3.22581	0.0268409	STAP1, CD36	58	8	16792	72.3793	1	0.641084	0.640052
GOTERM_BP_DIRECT	GO:0030198~extracellular matrix organization	4	6.45161	0.0289107	COMP, IBSP, COL11A1, COL6A3	58	196	16792	5.90852	1	0.664946	0.663876
GOTERM_BP_DIRECT	GO:0002544~chronic inflammatory response	2	3.22581	0.0301458	CXCL13, S100A8	58	9	16792	64.3372	1	0.668591	0.667514
GOTERM_BP_DIRECT	GO:0060394~negative regulation of pathway-restricted SMAD protein phosphorylation	2	3.22581	0.0399946	GREM1, XBP1	58	12	16792	48.2529	1	0.856436	0.855057
GOTERM_BP_DIRECT	GO:0006958~complement activation, classical pathway	3	4.83871	0.0445302	C3, IGLL5, CR2	58	99	16792	8.77325	1	0.875155	0.873745
GOTERM_BP_DIRECT	GO:0008285~negative regulation of cell proliferation	5	8.06452	0.0452533	SFRP4, SERPINE2, TP53INP1, CYP1B1, PIM2	58	396	16792	3.65552	1	0.875155	0.873745
GOTERM_BP_DIRECT	GO:0030889~negative regulation of B cell proliferation	2	3.22581	0.0465058	ATM, PRDM1	58	14	16792	41.3596	1	0.875155	0.873745
GOTERM_BP_DIRECT	GO:0045579~positive regulation of B cell differentiation	2	3.22581	0.0465058	XBP1, PRDM1	58	14	16792	41.3596	1	0.875155	0.873745
GOTERM_BP_DIRECT	GO:0043277~apoptotic cell clearance	2	3.22581	0.0497451	CD36, TXNDC5	58	15	16792	38.6023	1	0.88262	0.881199
GOTERM_BP_DIRECT	GO:0008631~intrinsic apoptotic signaling pathway in response to oxidative stress	2	3.22581	0.0497451	CYP1B1, PDK1	58	15	16792	38.6023	1	0.88262	0.881199

## Sheet: up degs kegg
Category	Term	Count	%	PValue	Genes	List Total	Pop Hits	Pop Total	Fold Enrichment	Bonferroni	Benjamini	FDR
KEGG_PATHWAY	hsa04512:ECM-receptor interaction	6	9.67742	3.2017e-05	COMP, IBSP, COL11A1, COL6A3, SDC1, CD36	31	87	6879	15.3037	0.00246231	0.00246531	0.00243329
KEGG_PATHWAY	hsa04640:Hematopoietic cell lineage	5	8.06452	0.00050891	CR2, HLA-DRB5, CD38, CD36, IL7R	31	87	6879	12.7531	0.0384378	0.019593	0.0193386
KEGG_PATHWAY	hsa04145:Phagosome	5	8.06452	0.00382828	C3, COMP, HLA-DRB5, CD36, HLA-DQB1	31	150	6879	7.39677	0.255724	0.0982592	0.0969831
KEGG_PATHWAY	hsa04672:Intestinal immune network for IgA production	3	4.83871	0.0176001	HLA-DRB5, TNFRSF17, HLA-DQB1	31	47	6879	14.164	0.745199	0.257183	0.253843
KEGG_PATHWAY	hsa05144:Malaria	3	4.83871	0.0190441	COMP, SDC1, CD36	31	49	6879	13.5859	0.772485	0.257183	0.253843
KEGG_PATHWAY	hsa05150:Staphylococcus aureus infection	3	4.83871	0.0228644	C3, HLA-DRB5, HLA-DQB1	31	54	6879	12.328	0.83153	0.257183	0.253843
KEGG_PATHWAY	hsa05166:HTLV-I infection	5	8.06452	0.0233802	XBP1, HLA-DRB5, TP53INP1, ATM, HLA-DQB1	31	254	6879	4.36817	0.838243	0.257183	0.253843
KEGG_PATHWAY	hsa04141:Protein processing in endoplasmic reticulum	4	6.45161	0.0363961	XBP1, SSR4, DERL3, TXNDC5	31	169	6879	5.25215	0.942431	0.324578	0.320362
KEGG_PATHWAY	hsa05140:Leishmaniasis	3	4.83871	0.0379377	C3, HLA-DRB5, HLA-DQB1	31	71	6879	9.37619	0.949108	0.324578	0.320362

## Sheet: down degs bp
Category	Term	Count	%	PValue	Genes	List Total	Pop Hits	Pop Total	Fold Enrichment	Bonferroni	Benjamini	FDR
GOTERM_BP_DIRECT	GO:0006936~muscle contraction	17	5.90278	1.67685e-11	MYOM1, TPM2, TPM1, LMOD1, ACTG2, MYLK, ACTA2, DES, SGCA, CALD1, SLMAP, FXYD1, MYH11, TLN1, CRYAB, MYL9, VCL	273	107	16792	9.77248	2.71316e-08	2.71315e-08	2.67458e-08
GOTERM_BP_DIRECT	GO:0007155~cell adhesion	26	9.02778	1.27075e-07	TINAGL1, CD151, PCDH10, TGFB1I1, LPP, PGM5, SUSD5, MYH10, EDIL3, AOC3, ACTN2, ITGA3, MCAM, SORBS2, EMP2, RHOB, MFAP4, COL6A1, ITGA11, ITGA8, CDH13, CNTN4, ITGA5, MFGE8, VCL, ITGA9	273	459	16792	3.48418	0.000205587	0.000102804	0.000101343
GOTERM_BP_DIRECT	GO:0002576~platelet degranulation	12	4.16667	8.79172e-07	ITIH4, TGFB2, ACTN2, ACTN1, PCDH7, APLP2, SERPING1, FLNA, ACTN4, A2M, TLN1, VCL	273	103	16792	7.16612	0.00142149	0.000474167	0.000467426
GOTERM_BP_DIRECT	GO:0007517~muscle organ development	10	3.47222	1.37945e-05	TAGLN, SMTN, EGR3, SGCA, FHL1, ITGA11, DMD, AEBP1, CRYAB, BVES	273	89	16792	6.91114	0.0220725	0.00557989	0.00550057
GOTERM_BP_DIRECT	GO:0034329~cell junction assembly	5	1.73611	3.00902e-05	FBLIM1, ILK, FLNA, FERMT2, LIMS2	273	12	16792	25.6288	0.0475205	0.0097372	0.00959879
GOTERM_BP_DIRECT	GO:0030335~positive regulation of cell migration	13	4.51389	4.72652e-05	MYOC, SEMA3D, MCAM, NTRK3, ILK, SEMA3E, ACTN4, IGF1R, MYLK, MYADM, CDH13, ITGA5, LGR6	273	184	16792	4.34576	0.0736257	0.0110359	0.0108791
GOTERM_BP_DIRECT	GO:0070527~platelet aggregation	7	2.43056	4.77451e-05	ACTN1, HSPB1, ILK, FLNA, TLN1, MYL9, VCL	273	41	16792	10.5016	0.0743447	0.0110359	0.0108791
GOTERM_BP_DIRECT	GO:0007160~cell-matrix adhesion	9	3.125	0.000105216	ITGA3, ITGA11, ITGA8, ILK, EMP2, NPNT, FERMT2, FBLN5, VCL	273	90	16792	6.15092	0.156544	0.0212799	0.0209774
GOTERM_BP_DIRECT	GO:0007015~actin filament organization	8	2.77778	0.000162504	PDLIM3, TPM2, ACTN1, TPM1, LMOD1, SORBS2, EMP2, PALM2-AKAP2	273	72	16792	6.83435	0.231222	0.0292146	0.0287993
GOTERM_BP_DIRECT	GO:0010811~positive regulation of cell-substrate adhesion	6	2.08333	0.000348356	SMOC2, HACD1, ITGA3, ITGA5, NPNT, EDIL3	273	38	16792	9.71197	0.430923	0.0512401	0.0505117
GOTERM_BP_DIRECT	GO:0030049~muscle filament sliding	6	2.08333	0.000348356	ACTC1, DES, ACTN2, TPM2, TPM1, DMD	273	38	16792	9.71197	0.430923	0.0512401	0.0505117
GOTERM_BP_DIRECT	GO:0034394~protein localization to cell surface	5	1.73611	0.000391349	FLNA, EMP2, MRAP2, FBLN5, VCL	273	22	16792	13.9794	0.469177	0.0527669	0.0520168
GOTERM_BP_DIRECT	GO:0051764~actin crosslink formation	4	1.38889	0.000629892	ACTN1, DPYSL3, FLNA, PLS3	273	11	16792	22.367	0.63922	0.0783974	0.0772829
GOTERM_BP_DIRECT	GO:2000721~positive regulation of transcription from RNA polymerase II promoter involved in smooth muscle cell differentiation	3	1.04167	0.000775889	MYOCD, ITGA8, NPNT	273	3	16792	61.5092	0.715174	0.0881473	0.0868943
GOTERM_BP_DIRECT	GO:0007507~heart development	11	3.81944	0.000817188	TGFB2, EDNRA, PDLIM3, ITGA3, OSR1, NTRK3, GAB1, ALPK3, PKD2, PAM, BVES	273	183	16792	3.69727	0.733598	0.0881473	0.0868943
GOTERM_BP_DIRECT	GO:0007229~integrin-mediated signaling pathway	8	2.77778	0.00113451	ADAMTS1, ITGA3, ITGA11, ITGA8, ILK, ITGA5, FERMT2, ITGA9	273	99	16792	4.97044	0.840654	0.114727	0.113096
GOTERM_BP_DIRECT	GO:0006937~regulation of muscle contraction	4	1.38889	0.00134043	HSPB6, TPM1, PPP1R12B, MYL9	273	14	16792	17.574	0.885852	0.117282	0.115615
GOTERM_BP_DIRECT	GO:0007519~skeletal muscle tissue development	6	2.08333	0.00137399	RCAN1, SVIL, CFL2, DMD, NR2F2, BVES	273	51	16792	7.23637	0.891894	0.117282	0.115615
GOTERM_BP_DIRECT	GO:0030198~extracellular matrix organization	11	3.81944	0.00137723	SMOC2, ITGA3, COL14A1, ITGA11, COL6A1, ITGA8, BGN, ITGA5, NPNT, FBLN5, ITGA9	273	196	16792	3.45204	0.892461	0.117282	0.115615
GOTERM_BP_DIRECT	GO:0008016~regulation of heart contraction	5	1.73611	0.00150142	PLN, DES, THRB, TPM1, FXYD1	273	31	16792	9.92083	0.912062	0.121465	0.119738
GOTERM_BP_DIRECT	GO:0001974~blood vessel remodeling	5	1.73611	0.0016943	TGFB2, EPAS1, BGN, AGT, TGM2	273	32	16792	9.61081	0.935668	0.130542	0.128686
GOTERM_BP_DIRECT	GO:0001666~response to hypoxia	10	3.47222	0.00200584	NR4A2, EGR1, MYOCD, TGFB2, EDNRA, EPAS1, ITPR1, ACTN4, CRYAB, PAM	273	172	16792	3.57611	0.961176	0.141068	0.139063
GOTERM_BP_DIRECT	GO:0008360~regulation of cell shape	9	3.125	0.00202731	BAMBI, FBLIM1, TPM1, SHROOM3, SEMA3E, PALM2-AKAP2, MYH10, BVES, FERMT2	273	140	16792	3.95416	0.962504	0.141068	0.139063
GOTERM_BP_DIRECT	GO:1903779~regulation of cardiac conduction	6	2.08333	0.00209248	PLN, NPR1, FXYD1, ITPR1, ATP2B4, AGT	273	56	16792	6.59027	0.966264	0.141068	0.139063
GOTERM_BP_DIRECT	GO:0043401~steroid hormone mediated signaling pathway	6	2.08333	0.00226384	NR4A2, NR4A1, THRB, NR4A3, PGR, NR2F2	273	57	16792	6.47465	0.974448	0.146516	0.144433
GOTERM_BP_DIRECT	GO:0090131~mesenchyme migration	3	1.04167	0.00253125	ACTA2, ACTC1, ACTG2	273	5	16792	36.9055	0.98344	0.151687	0.149531
GOTERM_BP_DIRECT	GO:2001046~positive regulation of integrin-mediated signaling pathway	3	1.04167	0.00253125	FLNA, EMP2, LIMS2	273	5	16792	36.9055	0.98344	0.151687	0.149531
GOTERM_BP_DIRECT	GO:0006939~smooth muscle contraction	4	1.38889	0.00286441	EDNRA, SMTN, MYH11, MYLK	273	18	16792	13.6687	0.990354	0.165522	0.163169
GOTERM_BP_DIRECT	GO:0030522~intracellular receptor signaling pathway	5	1.73611	0.00322367	NR4A2, NR4A1, THRB, NR4A3, NR2F2	273	38	16792	8.09331	0.994616	0.179859	0.177302
GOTERM_BP_DIRECT	GO:0030308~negative regulation of cell growth	8	2.77778	0.00356595	TGFB2, NPR1, FRZB, FHL1, ENPP1, CRYAB, AGT, RERG	273	121	16792	4.06672	0.996911	0.192324	0.18959
GOTERM_BP_DIRECT	GO:0071376~cellular response to corticotropin-releasing hormone stimulus	3	1.04167	0.00375633	NR4A2, NR4A1, NR4A3	273	6	16792	30.7546	0.997733	0.196056	0.193269
GOTERM_BP_DIRECT	GO:0050790~regulation of catalytic activity	6	2.08333	0.00429577	RCAN1, PPP1R3C, BAG2, PPP2R2B, BAG3, RCAN2	273	66	16792	5.59174	0.999056	0.217205	0.214117
GOTERM_BP_DIRECT	GO:0001954~positive regulation of cell-matrix adhesion	4	1.38889	0.0051539	CDH13, ILK, DMD, EMP2	273	22	16792	11.1835	0.999766	0.247591	0.244071
GOTERM_BP_DIRECT	GO:0048251~elastic fiber assembly	3	1.04167	0.00520277	MFAP4, MYH11, FBLN5	273	7	16792	26.3611	0.999784	0.247591	0.244071
GOTERM_BP_DIRECT	GO:0030511~positive regulation of transforming growth factor beta receptor signaling pathway	4	1.38889	0.00661435	MYOCD, TGFB1I1, ITGA8, NPNT	273	24	16792	10.2515	0.999978	0.305105	0.300768
GOTERM_BP_DIRECT	GO:0061469~regulation of type B pancreatic cell proliferation	3	1.04167	0.00686315	NR4A1, ERRFI1, NR4A3	273	8	16792	23.0659	0.999986	0.305105	0.300768
GOTERM_BP_DIRECT	GO:0030334~regulation of cell migration	6	2.08333	0.00697706	DPYSL3, GAB1, NEXN, FLNA, VCL, RHOB	273	74	16792	4.98723	0.999988	0.305105	0.300768
GOTERM_BP_DIRECT	GO:0031032~actomyosin structure organization	4	1.38889	0.00922414	CNN1, ACTC1, LIMCH1, MYH10	273	27	16792	9.11247	1	0.382684	0.377244
GOTERM_BP_DIRECT	GO:0042476~odontogenesis	4	1.38889	0.00922414	TGFB2, OSR1, PAM, AQP1	273	27	16792	9.11247	1	0.382684	0.377244
GOTERM_BP_DIRECT	GO:0001558~regulation of cell growth	6	2.08333	0.00963195	NET1, IGFBP5, CRIM1, IGFBP6, FBLN5, AGT	273	80	16792	4.61319	1	0.389612	0.384074
GOTERM_BP_DIRECT	GO:0048662~negative regulation of smooth muscle cell proliferation	4	1.38889	0.0112531	IGFBP5, NPR1, OGN, ILK	273	29	16792	8.48402	1	0.433513	0.42735
GOTERM_BP_DIRECT	GO:0045214~sarcomere organization	4	1.38889	0.0112531	ACTN2, CFL2, TPM1, LDB3	273	29	16792	8.48402	1	0.433513	0.42735
GOTERM_BP_DIRECT	GO:0051017~actin filament bundle assembly	4	1.38889	0.0123563	ACTN1, DPYSL3, PLS3, ACTN4	273	30	16792	8.20122	1	0.459236	0.452708
GOTERM_BP_DIRECT	GO:0008285~negative regulation of cell proliferation	14	4.86111	0.012713	TGFB2, MYOCD, TES, TGFB1I1, LDOC1, PKD2, RERG, FABP3, ZEB1, ADAMTS1, FRZB, CDH13, IGFBP6, ADAMTS8	273	396	16792	2.17457	1	0.459236	0.452708
GOTERM_BP_DIRECT	GO:0001822~kidney development	6	2.08333	0.0129106	TGFB2, ADAMTS1, WFS1, ITGA8, ARID5B, AGT	273	86	16792	4.29134	1	0.459236	0.452708
GOTERM_BP_DIRECT	GO:0030857~negative regulation of epithelial cell differentiation	3	1.04167	0.0130562	YAP1, ZEB1, OSR1	273	11	16792	16.7752	1	0.459236	0.452708
GOTERM_BP_DIRECT	GO:1900026~positive regulation of substrate adhesion-dependent cell spreading	4	1.38889	0.0147426	NET1, MYOC, MYADM, FLNA	273	32	16792	7.68864	1	0.507522	0.500307
GOTERM_BP_DIRECT	GO:0007411~axon guidance	8	2.77778	0.0150672	EXT1, ENAH, TGFB2, NFASC, NR4A3, NTN4, CNTN4, MYH10	273	159	16792	3.0948	1	0.507891	0.500672
GOTERM_BP_DIRECT	GO:0002027~regulation of heart rate	4	1.38889	0.0160265	EPAS1, DMD, BVES, AGT	273	33	16792	7.45566	1	0.529201	0.521679
GOTERM_BP_DIRECT	GO:0006470~protein dephosphorylation	7	2.43056	0.0167594	PPP1CB, PTPRD, PPP1R3C, CTDSPL, PLPP3, CAMK2G, PTPN3	273	126	16792	3.41718	1	0.542335	0.534626
GOTERM_BP_DIRECT	GO:0000902~cell morphogenesis	5	1.73611	0.0180295	YAP1, TGFB2, SHROOM3, FRY, CAP2	273	62	16792	4.96042	1	0.564	0.555982
GOTERM_BP_DIRECT	GO:0003215~cardiac right ventricle morphogenesis	3	1.04167	0.0181261	TGFB2, HEY2, BMPR1A	273	13	16792	14.1944	1	0.564	0.555982
GOTERM_BP_DIRECT	GO:0030336~negative regulation of cell migration	6	2.08333	0.019124	KANK1, IGFBP5, TPM1, DPYSL3, VCL, RHOB	273	95	16792	3.88479	1	0.583822	0.575523
GOTERM_BP_DIRECT	GO:0014912~negative regulation of smooth muscle cell migration	3	1.04167	0.0209237	IGFBP5, ILK, BMPR1A	273	14	16792	13.1805	1	0.626935	0.618023
GOTERM_BP_DIRECT	GO:0034446~substrate adhesion-dependent cell spreading	4	1.38889	0.0233628	ITGA8, ILK, BVES, FERMT2	273	38	16792	6.47465	1	0.666393	0.65692
GOTERM_BP_DIRECT	GO:0010667~negative regulation of cardiac muscle cell apoptotic process	3	1.04167	0.023888	MYOCD, HEY2, ILK	273	15	16792	12.3018	1	0.666393	0.65692
GOTERM_BP_DIRECT	GO:1901381~positive regulation of potassium ion transmembrane transport	3	1.04167	0.023888	KCNMB1, FLNA, AKAP6	273	15	16792	12.3018	1	0.666393	0.65692
GOTERM_BP_DIRECT	GO:0035024~negative regulation of Rho protein signal transduction	3	1.04167	0.023888	KANK1, MYOC, ITGA3	273	15	16792	12.3018	1	0.666393	0.65692
GOTERM_BP_DIRECT	GO:0010613~positive regulation of cardiac muscle hypertrophy	3	1.04167	0.027013	NR4A3, PDE5A, AGT	273	16	16792	11.533	1	0.716507	0.706322
GOTERM_BP_DIRECT	GO:0003222~ventricular trabecula myocardium morphogenesis	3	1.04167	0.027013	TGFB2, HEY2, BMPR1A	273	16	16792	11.533	1	0.716507	0.706322
GOTERM_BP_DIRECT	GO:1903506~regulation of nucleic acid-templated transcription	3	1.04167	0.027013	ACTN2, ACTN1, ACTN4	273	16	16792	11.533	1	0.716507	0.706322
GOTERM_BP_DIRECT	GO:0001869~negative regulation of complement activation, lectin pathway	2	0.694444	0.0321349	SERPING1, A2M	273	2	16792	61.5092	1	0.799913	0.788542
GOTERM_BP_DIRECT	GO:0072208~metanephric smooth muscle tissue development	2	0.694444	0.0321349	OSR1, PKD2	273	2	16792	61.5092	1	0.799913	0.788542
GOTERM_BP_DIRECT	GO:1903243~negative regulation of cardiac muscle hypertrophy in response to stress	2	0.694444	0.0321349	ERRFI1, ATP2B4	273	2	16792	61.5092	1	0.799913	0.788542
GOTERM_BP_DIRECT	GO:0060282~positive regulation of oocyte development	2	0.694444	0.0321349	PDE3A, PDE5A	273	2	16792	61.5092	1	0.799913	0.788542
GOTERM_BP_DIRECT	GO:1900034~regulation of cellular response to heat	5	1.73611	0.0334331	BAG2, BAG3, HSPB8, CAMK2G, CRYAB	273	75	16792	4.10061	1	0.81434	0.802764
GOTERM_BP_DIRECT	GO:0035904~aorta development	3	1.04167	0.0337211	PKD2, MYH10, LTBP1	273	18	16792	10.2515	1	0.81434	0.802764
GOTERM_BP_DIRECT	GO:0008015~blood circulation	4	1.38889	0.0362036	RCAN1, PLN, CYB5R3, SERPING1	273	45	16792	5.46748	1	0.861433	0.849187
GOTERM_BP_DIRECT	GO:0045600~positive regulation of fat cell differentiation	4	1.38889	0.0404157	ZFP36, FRZB, CCDC3, MEDAG	273	47	16792	5.23482	1	0.947719	0.934247
GOTERM_BP_DIRECT	GO:0071480~cellular response to gamma radiation	3	1.04167	0.0448443	YAP1, EGR1, CRYAB	273	21	16792	8.78702	1	1	0.986395
GOTERM_BP_DIRECT	GO:0000122~negative regulation of transcription from RNA polymerase II promoter	19	6.59722	0.0456624	EGR1, MYOCD, NFIX, THRB, WFS1, OSR1, ARID5B, AEBP1, NR2F2, NR4A2, ZFP36, NR4A3, ZEB1, NFIA, DNAJB5, HEY2, TBL1X, LMCD1, ATF3	273	720	16792	1.62316	1	1	0.986395
GOTERM_BP_DIRECT	GO:0010951~negative regulation of endopeptidase activity	6	2.08333	0.0470404	ITIH4, APLP2, CRIM1, SERPING1, A2M, AGT	273	121	16792	3.05004	1	1	0.986395
GOTERM_BP_DIRECT	GO:0007010~cytoskeleton organization	7	2.43056	0.0473328	SVIL, DES, PALLD, TPM1, CCDC6, DMD, CAP2	273	161	16792	2.67431	1	1	0.986395
GOTERM_BP_DIRECT	GO:2001212~regulation of vasculogenesis	2	0.694444	0.0478145	HEY2, EMP2	273	3	16792	41.0061	1	1	0.986395
GOTERM_BP_DIRECT	GO:0030043~actin filament fragmentation	2	0.694444	0.0478145	CFL2, DSTN	273	3	16792	41.0061	1	1	0.986395
GOTERM_BP_DIRECT	GO:1901897~regulation of relaxation of cardiac muscle	2	0.694444	0.0478145	PLN, CAMK2G	273	3	16792	41.0061	1	1	0.986395
GOTERM_BP_DIRECT	GO:1902083~negative regulation of peptidyl-cysteine S-nitrosylation	2	0.694444	0.0478145	ATP2B4, DMD	273	3	16792	41.0061	1	1	0.986395

## Sheet: down degs kegg
Category	Term	Count	%	PValue	Genes	List Total	Pop Hits	Pop Total	Fold Enrichment	Bonferroni	Benjamini	FDR
KEGG_PATHWAY	hsa05414:Dilated cardiomyopathy	14	4.86111	6.64404e-10	TGFB2, ITGA3, TPM2, TPM1, CACNB2, ACTC1, PLN, DES, SGCA, ITGA11, ITGA8, DMD, ITGA5, ITGA9	113	84	6879	10.146	1.09627e-07	1.09627e-07	1.02983e-07
KEGG_PATHWAY	hsa05410:Hypertrophic cardiomyopathy (HCM)	13	4.51389	3.37728e-09	TGFB2, ITGA3, TPM2, TPM1, CACNB2, ACTC1, DES, SGCA, ITGA11, ITGA8, DMD, ITGA5, ITGA9	113	78	6879	10.146	5.57251e-07	2.78626e-07	2.61739e-07
KEGG_PATHWAY	hsa04510:Focal adhesion	18	6.25	2.83218e-08	ACTN2, ITGA3, ACTN1, ILK, ACTN4, IGF1R, MYLK, PPP1CB, COL6A1, ITGA11, ITGA8, FLNA, ITGA5, PPP1R12B, TLN1, MYL9, VCL, ITGA9	113	206	6879	5.31927	4.67309e-06	1.5577e-06	1.46329e-06
KEGG_PATHWAY	hsa04270:Vascular smooth muscle contraction	13	4.51389	3.50829e-07	PPP1R14A, NPR1, ITPR1, ACTG2, MYLK, ACTA2, PPP1CB, EDNRA, CALD1, KCNMB1, MRVI1, PPP1R12B, MYL9	113	117	6879	6.76401	5.78852e-05	1.44717e-05	1.35946e-05
KEGG_PATHWAY	hsa04810:Regulation of actin cytoskeleton	16	5.55556	1.29538e-06	NCKAP1, ACTN2, ITGA3, ACTN1, ACTN4, MYLK, PPP1CB, ENAH, CFL2, ITGA11, ITGA8, ITGA5, PPP1R12B, MYL9, VCL, ITGA9	113	210	6879	4.63818	0.000213715	4.27475e-05	4.01567e-05
KEGG_PATHWAY	hsa04022:cGMP-PKG signaling pathway	13	4.51389	8.62848e-06	NPR1, ATP2B4, ITPR1, MYLK, PPP1CB, EDNRA, PLN, KCNMB1, PDE3A, PDE5A, MRVI1, SLC25A4, MYL9	113	158	6879	5.00879	0.00142269	0.000237283	0.000222902
KEGG_PATHWAY	hsa05412:Arrhythmogenic right ventricular cardiomyopathy (ARVC)	9	3.125	1.12731e-05	CACNB2, DES, SGCA, ITGA3, ITGA11, ITGA8, DMD, ITGA5, ITGA9	113	67	6879	8.17739	0.00185834	0.000265723	0.000249619
KEGG_PATHWAY	hsa04261:Adrenergic signaling in cardiomyocytes	9	3.125	0.00176305	PPP1CB, CACNB2, ACTC1, PLN, PPP2R2B, TPM2, TPM1, ATP2B4, CAMK2G	113	138	6879	3.97018	0.252604	0.0363629	0.0341591
KEGG_PATHWAY	hsa04530:Tight junction	7	2.43056	0.00282111	PPP2R2B, ACTN2, ACTN1, MYH11, ACTN4, MYH10, MYL9	113	87	6879	4.89808	0.372581	0.0446158	0.0419118
KEGG_PATHWAY	hsa04512:ECM-receptor interaction	7	2.43056	0.00282111	SDC4, ITGA3, ITGA11, COL6A1, ITGA8, ITGA5, ITGA9	113	87	6879	4.89808	0.372581	0.0446158	0.0419118
KEGG_PATHWAY	hsa04921:Oxytocin signaling pathway	9	3.125	0.00297439	PPP1CB, RCAN1, CACNB2, NPR1, ITPR1, PPP1R12B, CAMK2G, MYL9, MYLK	113	150	6879	3.65257	0.388295	0.0446158	0.0419118
KEGG_PATHWAY	hsa04924:Renin secretion	6	2.08333	0.0037165	EDNRA, NPR1, PDE3A, ITPR1, AGT, AQP1	113	64	6879	5.70713	0.459016	0.0511019	0.0480048
KEGG_PATHWAY	hsa05205:Proteoglycans in cancer	10	3.47222	0.00513954	PPP1CB, TGFB2, SDC4, GAB1, ITPR1, FLNA, ITGA5, PPP1R12B, CAMK2G, IGF1R	113	200	6879	3.04381	0.572675	0.0652326	0.0612791
KEGG_PATHWAY	hsa04024:cAMP signaling pathway	9	3.125	0.0151308	PPP1CB, EDNRA, PLN, NPR1, FXYD1, PDE3A, ATP2B4, CAMK2G, MYL9	113	198	6879	2.7671	0.91919	0.178327	0.167519
KEGG_PATHWAY	hsa04520:Adherens junction	5	1.73611	0.0280948	ACTN2, ACTN1, ACTN4, VCL, IGF1R	113	71	6879	4.28705	0.990923	0.298325	0.280245
KEGG_PATHWAY	hsa05146:Amoebiasis	6	2.08333	0.0289285	TGFB2, ACTN2, ACTN1, HSPB1, ACTN4, VCL	113	106	6879	3.44582	0.992121	0.298325	0.280245
KEGG_PATHWAY	hsa04925:Aldosterone synthesis and secretion	5	1.73611	0.0425752	NR4A2, NR4A1, NPR1, ITPR1, CAMK2G	113	81	6879	3.75778	0.999237	0.41323	0.388185
