# Supplementary material for: Identification of crucial genes involved in pathogenesis of regional weakening of the aortic wall
Source: Hereditas. 2021 Dec 2;158:35. doi: 10.1186/s41065-021-00200-1 (PMC8638115; doi:10.1186/s41065-021-00200-1)
Supplement: Supplementary file 2 — Additional file 2. [file 41065_2021_200_MOESM2_ESM.xlsx]

## Sheet: Sheet1
ID	Gene Name	GOTERM_BP_DIRECT	KEGG_PATHWAY
ACTA2	actin, alpha 2, smooth muscle, aorta(ACTA2)	GO:0006936,GO:0008217,GO:0009615,GO:0010628,GO:0014829,GO:0072144,GO:0090131,	hsa04270
ACTG2	actin, gamma 2, smooth muscle, enteric(ACTG2)	GO:0006936,GO:0010628,GO:0090131,	hsa04270
CALD1	caldesmon 1(CALD1)	GO:0006928,GO:0006936,GO:0098609,	hsa04270
LMOD1	leiomodin 1(LMOD1)	GO:0006936,GO:0007015,GO:0030239,GO:0030838,GO:0045010,GO:0051694,
MYH11	myosin heavy chain 11(MYH11)	GO:0006936,GO:0006939,GO:0030241,GO:0048251,GO:0048739,	hsa04530
MYL9	myosin light chain 9(MYL9)	GO:0006936,GO:0006937,GO:0070527,	hsa04022,hsa04024,hsa04270,hsa04510,hsa04530,hsa04670,hsa04810,hsa04921,
MYLK	myosin light chain kinase(MYLK)	GO:0006468,GO:0006936,GO:0006939,GO:0014820,GO:0030335,GO:0032060,GO:0051928,GO:0060414,GO:0071476,GO:0090303	hsa04020,hsa04022,hsa04270,hsa04510,hsa04611,hsa04810,hsa04921,hsa04971,
TPM1	tropomyosin 1 (alpha)(TPM1)	GO:0001701,GO:0003065,GO:0006928,GO:0006936,GO:0006937,GO:0007010,GO:0007015,GO:0008016,GO:0008360,GO:0030049,GO:0030336,GO:0031529,GO:0032781,GO:0034614,GO:0042060,GO:0045214,GO:0045785,GO:0051496,GO:0055010,GO:0060048,GO:1904706,GO:1904753	hsa04260,hsa04261,hsa05206,hsa05410,hsa05414:,
TPM2	tropomyosin 2 (beta)(TPM2)	GO:0006936,GO:0007015,GO:0030049,GO:0043462,	hsa04260,hsa04261,hsa05410,hsa05414,
VCL	vinculin(VCL)	GO:0002009,GO:0002576,GO:0006928,GO:0006936,GO:0007155,GO:0007160,GO:0030032,GO:0030334,GO:0030336,GO:0034333,GO:0034394,GO:0043297,GO:0048675,GO:0070527,GO:0090136,	hsa04510,hsa04520,hsa04670,hsa04810,hsa05100,hsa05131,hsa05146,

## Sheet: 7084 VALIDATION
	ID_REF	GSM170550	GSM170551	GSM170552	GSM170553	GSM170554	GSM170555	GSM170563		GSM170556	GSM170557	GSM170558	GSM170559	GSM170560	GSM170561	GSM170562	GSM170564
MYL9	GI_31563522-I	7.44229	11.7637	9.00346	9.94763	6.43334	6.87549	7.93615		10.9195	10.9706	10.7912	14.0107	11.2543	10.9527	11.155	10.3308
MYLK	GI_16950622-A	7.27616	9.51804	7.99648	8.37341	6.17401	6.53738	8.08725		10.0438	10.1279	10.1903	9.36304	9.71464	9.41611	9.64465	9.56958
LMOD1	GI_6912323-S	6.73018	9.69448	7.95304	8.32547	6.18303	6.39062	6.94267		9.44977	9.83227	10.3045	12.1414	10.1159	10.2917	10.275	10.1144
TPM2	GI_42476295-S	8.25006	13.9573	9.71265	11.8862	6.75749	7.52533	9.0791		13.1662	12.7243	13.3005	14.0877	12.345	13.3171	14.3197	12.2048
CALD1	GI_44680104-I	7.44369	9.94763	9.46302	8.56947	6.34725	6.53238	7.75892		10.861	11.1463	11.1523	10.7969	10.6947	10.9898	9.37575	10.6688
ACTA2	GI_4501882-S	12.0279	14.9258	13.8906	14.4284	9.58303	11.3373	12.7381		15.1531	14.5847	14.9731	14.9857	14.6895	15.0036	15.3676	14.4967
ACTG2	GI_11038625-S	9.22338	13.9222	10.9934	13.0242	6.72133	8.35743	10.6093		13.2578	11.0739	13.655	13.7974	12.0201	12.8207	14.1094	12.495
VCL	GI_7669551-A	8.1842	10.9271	9.75942	10.2765	7.49617	8.15849	8.66109		10.81	10.9802	10.9266	12.3234	10.5634	10.5776	10.9392	10.4318
MYH11	GI_13124878-A	9.65502	14.1173	11.4506	13.0247	6.62426	7.94735	10.7501		13.889	14.1511	14.0894	14.7318	13.5265	13.6705	14.5711	13.751
TPM1	GI_34222222-S	6.51965	8.28972	6.6907	7.77787	6.31824	6.30212	6.41616		7.64954	6.78734	7.15621	8.06139	7.26953	7.27505	8.26769	7.06236
MYL9		MYLK		LMOD1		TPM2		CALD1		ACTA2		ACTG2		VCL		MYH11		TPM1
7.44229	10.9195	7.27616	10.0438	6.73018	9.44976	8.25006	13.1662	7.44369	10.861	12.0279	15.1531	9.22338	13.2578	8.1842	10.81	9.65502	13.889	6.51965	7.64954
11.7637	10.9706	9.51804	10.1279	9.69449	9.83227	13.9573	12.7243	9.94763	11.1463	14.9258	14.5847	13.9222	11.0739	10.9271	10.9802	14.1173	14.1511	8.28972	6.78734
9.00347	10.7912	7.99648	10.1903	7.95304	10.3046	9.71265	13.3004	9.46302	11.1523	13.8906	14.9731	10.9934	13.655	9.75942	10.9266	11.4505	14.0894	6.6907	7.15622
9.94763	14.0107	8.37341	9.36304	8.32547	12.1414	11.8862	14.0877	8.56947	10.7969	14.4284	14.9857	13.0242	13.7974	10.2765	12.3234	13.0247	14.7318	7.77787	8.06139
6.43334	11.2544	6.17401	9.71464	6.18303	10.1159	6.75749	12.345	6.34725	10.6947	9.58303	14.6895	6.72133	12.0201	7.49617	10.5634	6.62426	13.5265	6.31824	7.26953
6.87549	10.9527	6.53738	9.41611	6.39062	10.2917	7.52532	13.3171	6.53238	10.9898	11.3373	15.0036	8.35743	12.8207	8.15849	10.5776	7.94735	13.6705	6.30212	7.27505
7.93615	11.155	8.08725	9.64465	6.94267	10.275	9.0791	14.3198	7.75892	9.37575	12.7381	15.3676	10.6093	14.1094	8.66109	10.9392	10.7501	14.5711	6.41616	8.26769
	10.3308		9.56958		10.1143		12.2048		10.6688		14.4967		12.495		10.4318		13.751		7.06236

## Sheet: 57691 VALDATION
ACTA2			ACTG2			CALD1			LMOD1			MYH11			MYL9			MYLK			TPM1			TPM2
13.9421	13.9874		10.7626	13.9752		7.3505	12.9425		8.07093	11.1883		7.18488	11.5146		9.55344	13.7625		7.57969	11.2076		7.57213	8.87805		10.1543	13.9928
14.8343	14.2079		14.1477	14.29		11.5466	12.7553		10.03	10.0217		11.0737	9.47756		11.9416	13.5969		10.4886	11.2364		9.95696	8.79928		14.4568	14.0656
13.077	14.2495		8.77972	13.3472		6.84046	11.346		6.89966	8.55344		6.70321	9.96982		8.22497	10.5619		6.9331	9.28933		7.16289	7.3156		9.19057	13.7521
14.4958	14.3179		14.0046	13.8147		10.761	13.203		10.0688	9.37504		10.6005	9.62917		11.9491	12.5728		10.245	10.4132		10.1857	8.32778		13.7368	14.257
14.6855	14.3051		14.7688	13.2618		12.1339	11.7363		11.8963	9.71545		12.9413	11.2818		13.1777	12.2668		10.0261	9.84768		10.7998	8.27566		14.6837	13.9767
14.2522	14.0209		12.2743	14.1281		11.7133	12.7101		8.64241	10.2101		9.36151	11.825		10.9922	12.6546		9.17418	10.9319		7.6359	8.37417		12.4732	14.0713
12.5201	14.2557		9.15203	14.2448		10.2586	12.5133		7.01346	9.83605		6.6453	9.44149		8.84455	12.7839		7.39575	10.341		6.67101	8.50819		10.5095	14.1866
14.4729	13.6375		13.1944	13.3586		13.0049	12.198		10.2232	10.3882		11.3219	11.1161		12.6607	12.1434		9.46475	10.2037		7.83605	8.10486		13.6657	13.6788
14.9513	14.2316		14.5227	14.3472		13.08	12.7062		10.0178	9.55344		11.4046	11.245		12.0141	13.3747		10.5506	11.6466		8.22159	8.95012		14.0232	14.064
14.7333	14.4611		13.0263	13.677		12.164	12.4391		8.80284	8.62863		9.58853	9.73877		10.9838	11.3806		8.93399	9.76139		8.46352	7.62205		13.1268	14.2128
13.8579			10.1473			10.214			7.09487			7.1467			9.42354			8.13853			7.43546			11.7153
14.8384			13.1052			12.0404			8.66391			9.63898			11.0288			8.69174			8.08799			13.0242
10.6977			8.95187			7.79896			6.53294			6.4545			9.28725			6.77479			6.32193			10.999
13.2448			9.29715			10.1407			6.79831			6.82782			9.39682			7.82909			6.51728			11.0313
12.8915			10.4995			9.04712			6.97613			7.12722			9.91722			7.36194			6.67101			11.6879
14.1049			12.9443			11.5693			7.76752			9.38522			10.3791			8.85985			7.47978			12.1497
14.7876			14.0401			12.7019			9.6435			11.2411			11.7621			10.8418			7.58571			13.6767
13.3883			9.37916			9.89224			6.96463			7.06393			9.09645			8.05799			6.98185			10.9681
15.1596			15.1104			13.6849			9.34518			11.1505			12.5159			11.602			8.42836			14.7506
14.0977			12.8645			12.2325			7.90388			9.1581			10.3004			9.49125			7.52199			11.893
14.5156			12.7757			8.19525			8.94983			7.93251			9.82257			8.48744			7.16591			11.2445
14.1143			14.2338			10.9386			10.8823			11.5361			12.4669			10.6814			10.1639			14.2027
13.5867			10.3252			6.73742			7.13853			6.61471			8.78267			6.95884			6.94017			10.1971
14.4096			13.6533			10.0268			9.18388			10.1105			11.5566			10.3821			10.0547			13.4136
14.6749			11.2505			9.66959			7.96751			8.32733			9.81442			8.66569			8.63662			11.9759
14.4525			9.76139			8.5157			7.46761			7.34518			9.68895			8.60214			8.63844			11.5394
14.643			13.9772			10.8223			9.3626			9.53275			12.4632			10.5779			9.0677			13.8436
14.7273			14.3975			10.3162			9.21917			10.46			11.7345			10.7523			8.98499			13.7278
15.0257			12.0589			10.7701			7.87958			7.83352			12.4601			11.2842			7.47573			14.491
13.7179			9.5651			7.07361			7.58346			7.08428			9.30195			7.19967			7.17692			10.2658
13.9694			10.1047			6.78005			7.78921			7.18289			9.57497			7.00899			7.59246			10.5493
14.1332			14.1034			10.7489			10.2046			11.3198			11.6609			9.98399			9.55593			13.8199
14.8792			14.9856			11.5687			10.833			12.0204			13.1717			12.2753			11.2643			14.8445
14.3827			12.9828			11.5088			8.17542			9.42333			10.2946			9.40833			7.88325			12.1908
14.2545			11.6107			10.7328			7.30195			7.45286			10.1217			8.63844			7.79377			12.1939
12.4872			9.62772			9.4735			6.60288			6.80478			8.04385			7.19869			6.76818			10.0688
14.8424			13.8881			13.1473			8.61728			9.9211			11.5777			10.0696			6.7252			13.2507
12.1029			10.8954			8.96924			6.70321			6.7761			7.97039			6.97384			6.68229			10.0821
14.8613			13.643			12.9223			9.09461			10.9758			11.4751			10.6236			7.99379			13.0608
13.4089			9.44956			12.0536			8.13955			8.22882			11.2227			8.49546			6.76686			12.314
14.5881			13.0886			11.5607			7.51649			8.072			10.4303			8.58271			8.08958			12.5393
14.2522			11.0761			11.2563			7.49185			7.91886			10.4816			8.43921			7.23936			12.2648
11.0268			8.2817			8.95274			6.38888			6.32193			7.37851			6.99548			6.54689			8.89148
14.1174			13.8651			11.4501			8.83321			10.5636			11.4589			8.49825			6.70183			13.1424
14.7299			12.8953			10.4786			8.44294			9.76885			11.0507			7.7252			7.15684			13.3535
12.7273			11.0724			9.58421			6.89724			7.68089			9.15152			7.17193			6.34518			11.2847
14.0915			11.9191			10.3769			7.50144			8.47816			10.2504			8.08799			6.89603			12.2201
13.7605			12.766			11.8696			7.67101			8.65428			9.97613			9.114			6.91886			11.9052
10.5566			8.42291			11.5971			6.2114			6.1819			7.05961			7.04439			6.38716			9.15456
